# Supplementary material for: Solution-Processed Yellow Organic Light-Emitting Diodes Based on Two New Ionic Ir (III) Complexes
Source: Molecules. 2022 Apr 29;27(9):2840. doi: 10.3390/molecules27092840 (PMC9101346; doi:10.3390/molecules27092840)
Supplement: Supplementary file 1 [file molecules-27-02840-s001.zip]

Archive with 1 entries (1 files):
- molecules-1688448-Supplementary Material.pdf
